# Supplementary material for: The Efficacy and Safety of (Neo)Adjuvant Therapy for Gastric Cancer: A Network Meta-analysis
Source: Cancers (Basel). 2019 Jan 11;11(1):80. doi: 10.3390/cancers11010080 (PMC6356558; doi:10.3390/cancers11010080)
Supplement: Supplementary file 1 [file cancers-11-00080-s001.zip]

Archive with 3 entries (2 files):
- cancers-407394- supplementary materials/
- cancers-407394- supplementary materials/cancers-407394 - Supple.-final check.docx
- cancers-407394- supplementary materials/cancers-407394 - supplementary tableS1-S3.xlsx
