# Supplementary material for: The Efficacy and Safety of (Neo)Adjuvant Therapy for Gastric Cancer: A Network Meta-analysis
Source: Cancers (Basel). 2019 Jan 11;11(1):80. doi: 10.3390/cancers11010080 (PMC6356558; doi:10.3390/cancers11010080)
Supplement: Supplementary file 1 [file cancers-11-00080-s001.zip › cancers-407394- supplementary materials/cancers-407394 - supplementary tableS1-S3.xlsx]

## Sheet: Table S1
Table S1. Grade 3-4 toxicity for the treatment strategy NMA-1.
Haematological			Neutropenia			Leukopenia			Anemia			Thrombocytopenia			Fever/infection
	Sample size		Events		Estimate	Events		Estimate	Events		Estimate	Events		Estimate	Events		Estimate
Study	Arm 1	Arm 2	Arm 1	Arm 2	RR (95%CI)	Arm 1	Arm 2	RR (95%CI)	Arm 1	Arm 2	RR (95%CI)	Arm 1	Arm 2	RR (95%CI)	Arm 1	Arm 2	RR (95%CI)
Perioperative
Preoperative TOxF vs ACF
Al-Batran 2017	128	137	67	52	1.38 (1.05-1.81)	36	28	1.38 (0.89-2.12)	1	8	0.13 (0.02-1.06)	1	6	0.18 (0.02-1.46)	23	18	1.37 (0.78-2.41)
Preoperative ACF+B vs ACF
Cunningham 2017	525	529	138	144	0.97 (0.79-1.18)	NA	NA	NA	NA	NA	NA	5	6	0.84 (0.26-2.73)	36	36	1.01 (0.65-1.57)
Postoperative ACF+B vs ACF
Cunningham 2017	257	293	81	95	0.97 (0.76-1.24)	NA	NA	NA	NA	NA	NA	9	1	10.26 (1.31-80.44)	9	10	1.03 (0.42-2.49)
Preoperative ACF+R vs ACF
Leong 2017	60	60	27	24	1.13 (0.74-1.71)	6	7	0.86 (0.31-2.40)	3	4	0.75 (0.18-3.21)	1	2	0.50 (0.05-5.37)	6	5	1.20 (0.39-3.72)
Preoperative ACF
Verheij 2016	788		247		0.31	NA		NA	NA		NA	NA		NA	63		0.08
Postoperative CF+R vs ACF
Verheij 2016	248	238	10	81	0.12 (0.06-0.22)	NA	NA	NA	NA	NA	NA	NA	NA	NA	6	5	1.15 (0.36-3.72)
Perioperative TCF vs Advjuvant TCF
Cui 2014	48	48	(2)	(1)	2.00 (0.19-21.33)	NA	NA	NA	NA	NA	NA	NA	NA	NA	NA	NA	NA
Perioperative CF vs Surg
Ychou 2011	109	109	22		0.2	6		0.06	NA	NA	NA	6		0.06	1		0.01
Preoperative ACF vs Surg
Cunningham 2006	237	237	53		0.22	27		0.11	11		0.05	1		0	NA	NA	NA
Postoperative ACF vs Surg
Cunningham 2006	137	137	37		0.27	15		0.11	1		0.01	4		0.03	NA	NA	NA
Neoadjuvant
Neoadjuvant TCF vs Adjuvant TCF
Fazio 2016	33	35	26	21	1.31 (0.95-1.81)	10	12	0.88 (0.44-1.76)	NA	NA	NA	0	1	0.35 (0.01-8.37)	5	3	1.77 (0.46-6.82)
CF vs TC
Yoshikawa 2016	41	42	5	10	0.51 (0.19-1.37)	1	4	0.26 (0.03-2.20)	6	6	1.02 (0.36-2.92)	0	1	0.34 (0.01-8.14)	NA	NA	NA
Neoadjuvant R+CF vs Adjuvant R+F
Saedi 2014	12	13	NA	NA	NA	5	6	0.90 (0.37-2.20)	4	4	1.08 (0.35-3.40)	3	3	1.08 (0.27-4.37)	1	3	0.36 (0.04-3.02)
CF vs Surg
Schuhmacher 2010	70	68	NA	NA	NA	NA	NA	NA	NA	NA	NA	NA	NA	NA	NA	NA	NA
FAMTX vs Surg
Hartgrink 2004	27	30	NA	NA	NA	7		0.26	NA	NA	NA	1		0.04	1		0.04
Non-haematological			Diarrhea			Nausea/vomiting			Anorexia			Neuropathy			Fatigue
	Sample size		Events		Estimate	Events		Estimate	Events		Estimate	Events		Estimate	Events		Estimate
Study	Arm 1	Arm 2	Arm 1	Arm 2	RR (95%CI)	Arm 1	Arm 2	RR (95%CI)	Arm 1	Arm 2	RR (95%CI)	Arm 1	Arm 2	RR (95%CI)	Arm 1	Arm 2	RR (95%CI)
Perioperative
Preoperative TOxF vs ACF
Al-Batran 2017	128	137	9	9	1.07 (0.44-2.61)	16	36	0.48 (0.28-0.81)	1	4	0.27 (0.03-2.36)	NA	NA	NA	11	19	0.62 (0.31-1.25)
Preoperative ACF+B vs ACF
Cunningham 2017	525	529	28	28	1.01 (0.61-1.68)	41	66	0.63 (0.43-0.91)	18	19	0.95 (0.51-1.80)	0	3	0.14 (0.01-2.78)	41	43	0.96 (0.64-1.45)
Postoperative ACF+B vs ACF
Cunningham 2017	257	293	7	6	1.33 (0.45-3.91)	29	39	0.85 (0.54-1.33)	10	12	0.95 (0.42-2.16)	0	1	0.38 (0.02-9.28)	25	19	1.50 (0.85-2.66)
Preoperative ACF+R vs ACF
Leong 2017	60	60	10	7	1.43 (0.58-3.50)	13	8	1.63 (0.73-3.63)	6	7	0.86 (0.31-2.40)	NA	NA	NA	NA	NA	NA
Preoperative ACF
Verheij 2016	788		99		0.13	145		0.18	73		0.09	NA	NA	NA	65		0.08
Postoperative CF+R vs ACF
Verheij 2016	248	238	10	14	0.69 (0.31-1.51)	35	39	0.86 (0.57-1.31)	30	20	1.44 (0.84-2.46)	NA	NA	NA	25	20	1.20 (0.68-2.10)
Perioperative TCF vs Advjuvant TCF
Cui 2014	48	48	NA	NA	NA	1	0	3.00 (0.13-71.86)	NA	NA	NA	NA	NA	NA	NA	NA	NA
Perioperative CF vs Surg
Ychou 2011	109	109	2		0.02	10		0.09	NA	NA	NA	NA	NA	NA	NA	NA	NA
Preoperative ACF vs Surg
Cunningham 2006	237	237	6		0.03	28		0.12	NA	NA	NA	NA	NA	NA	NA	NA	NA
Postoperative ACF vs Surg
Cunningham 2006	137	137	5		0.04	31		0.23	NA	NA	NA	NA	NA	NA	NA	NA	NA
Neoadjuvant
Neoadjuvant TCF vs Adjuvant TCF
Fazio 2016	33	35	3	1	3.18 (0.35-29.08)	1	5	0.21 (0.03-1.72)	NA	NA	NA	NA	NA	NA	NA	NA	NA
CF vs TC
Yoshikawa 2016	41	42	3	0	7.17 (0.38-134.55)	2	4	0,51 (0.10-2.65)	3	1	3.07 (0.33-28.35)				1	0	3.07 (0.13-73.29)
Neoadjuvant R+CF vs Adjuvant R+F
Saedi 2014	12	13	(4)	(2)	2.17 (0.48-9.76)	NA	NA	NA	NA	NA	NA	NA	NA	NA	NA	NA	NA
CF vs Surg
Schuhmacher 2010	70	68	NA	NA	NA	5		0.07	NA	NA	NA	NA	NA	NA	NA	NA	NA
FAMTX vs Surg
Hartgrink 2004	27	30	4		0.15	8		0.3	NA	NA	NA	NA	NA	NA	NA	NA	NA
Non-haematological (continued)			Hand-foot Syndrome			Stomatitis			Mucositis			Alopecia			Toxicity related death
	Sample size		Events		Estimate	Events		Estimate	Events		Estimate	Events		Estimate	Events		Estimate
Study	Arm 1	Arm 2	Arm 1	Arm 2	RR (95%CI)	Arm 1	Arm 2	RR (95%CI)	Arm 1	Arm 2	RR (95%CI)	Arm 1	Arm 2	RR (95%CI)	Arm 1	Arm 2	RR (95%CI)
Perioperative
Preoperative TOxF vs ACF
Al-Batran 2017	128	137	0	7	0.07 (0.00-1.24)	2	6	0.36 (0.07-1.74)	NA	NA	NA	NA	NA	NA	0	1	0.36 (0.01-8.67)
Preoperative ACF+B vs ACF
Cunningham 2017	525	529	30	30	1.01 (0.62-1.65)	10	12	0.84 (0.37-1.93)	NA	NA	NA	2	0	5.04 (0.24-104.69)	8	3	2.69 (0.72-10.07)
Postoperative ACF+B vs ACF
Cunningham 2017	257	293	3	3	1.14 (0.23-5.60)	4	0	10.26 (0.55-189.58)	NA	NA	NA	0	0	NA	0	0	NA
Preoperative ACF+R vs ACF
Leong 2017	60	60	NA	NA	NA	NA	NA	NA	NA	NA	NA	NA	NA	NA	NA	NA	NA
Preoperative ACF
Verheij 2016	788		NA	NA	NA	NA	NA	NA	NA	NA	NA	NA	NA	NA	12		0.02
Postoperative CF+R vs ACF
Verheij 2016	248	238	NA	NA	NA	NA	NA	NA	NA	NA	NA	NA	NA	NA	NA	NA	NA
Perioperative TCF vs Advjuvant TCF
Cui 2014	48	48	NA	NA	NA	NA	NA	NA	NA	NA	NA	NA	NA	NA	NA	NA	NA
Perioperative CF vs Surg
Ychou 2011	109	109	NA	NA	NA	NA	NA	NA	4		0.04	NA	NA	NA	1	0	0.01
Preoperative ACF vs Surg
Cunningham 2006	237	237	NA	NA	NA	10		0.04	NA	NA	NA	NA	NA	NA	NA	NA	NA
Postoperative ACF vs Surg
Cunningham 2006	137	137	NA	NA	NA	5		0.04	NA	NA	NA	NA	NA	NA	NA	NA	NA
Neoadjuvant
Neoadjuvant TCF vs Adjuvant TCF
Fazio 2016	33	35	NA	NA	NA	0	2	0.21 (0.01-4.25)	NA	NA	NA	18	12	1.59 (0.91-2.77)	NA	NA	NA
CF vs TC
Yoshikawa 2016	41	42	NA	NA	NA	NA	NA	NA	1	0	3.07 (0.13-73.29)	NA	NA	NA	0	0	NA
Neoadjuvant R+CF vs Adjuvant R+F
Saedi 2014	12	13	NA	NA	NA	NA	NA	NA	NA	NA	NA	NA	NA	NA	NA	NA	NA
CF vs Surg
Schuhmacher 2010	70	68	NA	NA	NA	NA	NA	NA	NA	NA	NA	NA	NA	NA	NA	NA	NA
FAMTX vs Surg
Hartgrink 2004	27	30	NA	NA	NA	NA	NA	NA	3	NA	0.11	12		0.44	NA	NA	NA
The numbers in brackets are for Cui 2014 total amount of grade 3-4 haematological events and for Saedi 2014 the total amount of grade 3-4 gastro-intestinal events. Abbreviations: A = anthracycline; B = bevacizumab; C = cisplatin; CI = confidence interval; F = fluoropyrimidine; MTX = methotrexate; NA = not applicable; Ox = oxaliplatin; R = radiotherapy; RR = relative risk ratio; T = taxane.

## Sheet: Table S2
Table S2. Surgical mortality and morbidity for the treatment strategy NMA-1.
Surgical related outcomes			30-day mortality			Total morbidity			Abscess			Anostomotic leak			Sepsis
	Sample size		Events		Estimate	Events		Estimate	Events		Estimate	Events		Estimate	Events		Estimate
Study	Arm 1	Arm 2	Arm 1	Arm 2	RR (95%CI)	Arm 1	Arm 2	RR (95%CI)	Arm 1	Arm 2	RR (95%CI)	Arm 1	Arm 2	RR (95%CI)	Arm 1	Arm 2	RR (95%CI)
Perioperative
Perioperative TOxF vs ACF
Al-Batran 2017	356	360	7	11	0.64 (0.25-1.64)	182	180	1.02 (0.88-1.18)	NA	NA	NA	NA	NA	NA	NA	NA	NA
Perioperative ACF+B vs ACF
Cunningham 2017	438	457	11	14	0.82 (0.38-1.79)	243	215	1.18 (1.04-1.34)	NA	NA	NA	69	30	2.40 (1.60-3.61)	18	17	1.10 (0.58-2.12)
Preoperative ACF+R vs ACF
Leong 2017	51	54	0	0	NA	11	12	0.97 (0.47-2.00)	NA	NA	NA	4	3	1.41 (0.33-6.00)	3	4	0.79 (0.19-3.38)
Preoperative ACF
Verheij 2016	738		(15)		0.02	145		0.2	NA	NA	NA	47		0.06	NA	NA	NA
Perioperative CF vs Surg
Ychou 2011	109	110	5	5	1.01 (0.30-3.39)	28	21	1.35 (0.82-2.22)	NA	NA	NA	NA	NA	NA	NA	NA	NA
Perioperative ACF vs Surg
Cunningham 2006	229	244	14	15	0.99 (0.49-2.01)	105	111	1.01 (0.83-1.23)	NA	NA	NA	NA	NA	NA	NA	NA	NA
Perioperative F vs Advjuvant F
Nio 2004	102	193	NA	NA	NA	15	NA	0.15	NA	NA	NA	NA	NA	NA	NA	NA	NA
Neoadjuvant
Neoadjuvant TCF vs Adjuvant TCF
Fazio 2016	32	35	0	2	0.21 (0.01-4.25)	9	9	1.06 (0.48-2.34)	2	1	2.12 (0.20-22.31)	1	1	1.06 (0.07-16.27)	4	3	1.41 (0.34-5.85)
CF vs TC
Yoshikawa 2016	41	42	0	0	NA	2	4	0.51 (0.10-2.65)	0	1	0.34 (0.0-8.14)	1	1	1.02 (0.06-15.84)	NA	NA	NA
CF vs Surg
Schuhmacher 2010	70	68	3	1	2.91 (0.31-27.33)	19	11	1.68 (0.86-3.26)	4	4	0.97 (0.25-3.73)	3	2	1.46 (0.25-8.45)	5	2	2.43 (0.49-12.10)
Neoadjuvant F, C or CF vs Surg
Imano 2010	47	16	0	0	NA	2	1	0.68 (0.07-7.02)	NA	NA	NA	0	0	NA	NA	NA	NA
Neoadjuvant F or CF
Zhao 2006	54		0		NA	4		0.07	NA	NA	NA	NA	NA	NA	NA	NA	NA
FAMTX vs Surg
Hartgrink 2004	27	29	2	1	2.15 (0.21-22.36)	NA	NA	NA	NA	NA	NA	NA	NA	NA	NA	NA	NA
The numbers in brackets are for Verheij 2016 total amount of in hospital deaths. Abbreviations: A = anthracycline; B = bevacizumab; C = cisplatin; CI = confidence interval; F = fluoropyrimidine; MTX = methotrexate; NA = not applicable; Ox = oxaliplatin; R = radiotherapy; RR = relative risk ratio; Surg = surgery alone; T = taxane.

## Sheet: Table S3
Table S3. Grade 3-4 toxicity for the adjuvant therapy after curative resection NMA-2.
Haematological			Neutropenia			Leukopenia			Anemia			Thrombocytopenia			Fever/infection
	Sample size		Events		Estimate	Events		Estimate	Events		Estimate	Events		Estimate	Events		Estimate
Study	Arm 1	Arm 2	Arm 1	Arm 2	RR (95%CI)	Arm 1	Arm 2	RR (95%CI)	Arm 1	Arm 2	RR (95%CI)	Arm 1	Arm 2	RR (95%CI)	Arm 1	Arm 2	RR (95%CI)
AF vs Obs	130	132	NA	NA	NA	12	NA	0.09	3	NA	0.04	3	NA	0.02	NA	NA	NA
Neri 2001	69	68	NA	NA		6	NA		3	NA		2	NA		NA	NA
Krook 1991	61	64	NA	NA		6	NA		NA	NA		1	NA		NA	NA
ATr vs Obs	702	764	47	NA	0.31	49	0	0.09	30	3	0.06	38	0	0.06	1	NA	0.01
Kulig 2010	141	154	NA	NA		9	NA		NA	NA		3	NA		1	NA
Di Costanzo 2008	118	128	NA	NA		24	NA		4	NA		5	NA		NA	NA
De Vita 2007	112	113	30	NA		NA	NA		11	NA		14	NA		NA	NA
Tentes 2006	20	20	NA	NA		NA	NA		NA	NA		NA	NA		NA	NA
Tsavaris 1996	42	42	17	NA		NA	NA		4	NA		NA	NA		NA	NA
Lise 1995	136	159	NA	NA		12	NA		8	NA		10	NA		NA	NA
Coombes 1990	133	148	NA	NA		4	0		3	3		6	0		NA	NA
CF vs Obs	220	236	24	NA	0.26	NA	NA	NA	10	NA	0.11	13	NA	0.14	NA	NA	NA
Bouche 2005	127	133	(32)	NA		NA	NA		NA	NA		NA	NA		NA	NA
Chipponi 2004	93	103	24	NA		NA	NA		10	NA		13	NA		NA	NA
F vs Obs	610	621	11	0	0.12	6	2	0.01	7	4	0.01	1	2	0	1	0	0
Sasako 2011	517	526	NA	NA		6	2		6	4		1	2		NA	NA
Nakajima 2007	93	95	11	0		NA	NA		1	0		NA	NA		1	0
OxF vs Obs	494	479	107	1	0.22	NA	NA	NA	NA	NA	NA	40	0	0.08	NA	NA	NA
Noh 2014	494	479	107	1		NA	NA		NA	NA		40	0		NA	NA
RCh vs Obs	273	275	(148)	NA	0.54	NA	NA	NA	NA	NA	NA	NA	NA	NA	16	NA	0.06
Smalley 2012	273	275	(148)	NA		NA	NA		NA	NA		NA	NA		16	NA
AF vs F	61	62	NA	NA	NA	NA	NA	NA	NA	NA	NA	NA	NA	NA	NA	NA	NA
Tsujinaka 2000	61	62	NA	NA		NA	NA		NA	NA		NA	NA		NA	NA
AF vs MF	61	62	NA	NA	NA	NA	NA	NA	NA	NA	NA	NA	NA	NA	NA	NA	NA
Tsujinaka 2000	61	62	NA	NA		NA	NA		NA	NA		NA	NA		NA	NA
ATr vs F	354	351	29	17	1.63 (0.93-2.85)	3	2	1.52 (0.26-8.97)	18	1	11.88 (2.28-61.83)	10	1	6.64 (1.21-36.43)	0	0	NA
Cascinu 2007	195	192	27	17		NA	NA		13	1		8	1		NA	NA
Lee 2004	28	26	2	0		NA	NA		5	0		2	0		0	0
Chang 2002	131	133	NA	NA		3	2		0	0		0	0		NA	NA
ATr vs MF	131	131	NA	NA	NA	3	0	7.0 (0.37-134)	0	0	NA	0	5	0.91 (0.01-1.63)	NA	NA	NA
Chang 2002	131	131	NA	NA		3	0		0	0		0	5		NA	NA
MF vs F	193	195	NA	NA	NA	0	2	0.20 (0.01-4.19)	0	0	NA	5	0	11.17 (0.62-199.94)	NA	NA	NA
Chang 2002	131	133	NA	NA		0	2		0	0		5	0		NA	NA
Tsujinaka 2000	62	62	NA	NA		NA	NA		NA	NA		NA	NA		NA	NA
OxF vs F	42	38	4	3	1.21 (0.29-5.0)	6	4	1.36 (0.41-4.45)	6	4	1.36 (0.41-4.45)	NA	NA	NA	NA	NA	NA
Zhang 2011	42	38	4	3		6	4		6	4		NA	NA		NA	NA
OxFpr vs OxF	152	155	5	7	0.73 (0.24-2.25)	NA	NA	NA	9	7	1.31 (0.50-3.43)	11	5	2.24 (0.80-6.30)	NA	NA	NA
Feng 2015	152	155	5	7		NA	NA		9	7		11	5		NA	NA
RCh vs F	266	243	9	6	1.50 (0.60-3.75)	14	12	1.03 (0.50-2.17)	3	1	3.00 (0.33-27.42)	5	3	1.67 (0.43-6.43)	NA	NA	NA
Kim 2012	46	44	(9)	(11)		NA	NA		NA	NA		NA	NA		NA	NA
Yu 2012	34	34	9	6		NA	NA		3	1		5	3		NA	NA
Zhu 2012	186	165	NA	NA		14	12		0	0		0	0		NA	NA
RCh vs CF	258	256	125	97	1.67 (0.71-3.94)	NA	NA	NA	5	9	0.59 (0.20-1.71)	2	0	4.98 (0.24-103.11)	NA	NA	NA
Park 2015	227	226	110	92		NA	NA		1	4		2	0		NA	NA
Kwon 2010	31	30	15	5		NA	NA		4	5		NA	NA		NA	NA
RCh vs TC	71	70	12	6	2.00 (0.78-5.00)	NA	NA	NA	1	1	0.99 (0.063-15.45)	3	1	2.96 (0.32-27.80)	6	6	0.99 (0.33-2.91)
Bamias 2010	71	70	12	6		NA	NA		1	1		3	1		6	6
R+ACF vs R+F	273	273	131	145	0.90 (0.77-1.07)	NA	NA	NA	NA	NA	NA	NA	NA	NA	NA	NA	NA
Fuchs 2011	273	273	131	145		NA	NA		NA	NA		NA	NA		NA	NA
R+TCF vs R+TC	28	45	19	18	1.70 (1.09-2.63)	NA	NA	NA	NA	NA	NA	NA	NA	NA	6	8	1.20 (0.47-3.11)
Schwartz 2009	28	45	(19)	(18)		NA	NA		NA	NA		NA	NA		6	8
TICF vs F	552	520	256	44	5.48 (4.01-7.37)	95	4	22.37 (8.29-60.40)	5	1	4.71 (0.55-40.2)	2	2	0.94 (0.13-6.66)	10	3	3.14 (0.87-11.35)
Bajetta 2014	552	520	256	44		95	4		5	1		2	2		10	3
Non-haematological			Diarrhea			Nausea/vomiting			Anorexia			Neuropathy			Fatigue
	Sample size		Events		Estimate	Events		Estimate	Events		Estimate	Events		Estimate	Events		Estimate
Study	Arm 1	Arm 2	Arm 1	Arm 2	RR (95%CI)	Arm 1	Arm 2	RR (95%CI)	Arm 1	Arm 2	RR (95%CI)	Arm 1	Arm 2	RR (95%CI)	Arm 1	Arm 2	RR (95%CI)
AF vs Obs	130	132	8	NA	0.06	3	NA	0.05	NA	NA	NA	NA	NA	NA	NA	NA	NA
Neri 2001	69	68	6	NA		NA	NA		NA	NA		NA	NA		NA	NA
Krook 1991	61	64	2	NA		3	NA		NA	NA		NA	NA		NA	NA
ATr vs Obs	702	764	44	NA	0.12	64	NA	0.13	NA	NA	NA	NA	NA	NA	NA	NA	NA
Kulig 2010	141	154	NA	NA		2	NA		NA	NA		NA	NA		NA	NA
Di Costanzo 2008	118	128	14	NA		25	NA		NA	NA		NA	NA		NA	NA
De Vita 2007	112	113	29	NA		20	NA		NA	NA		NA	NA		NA	NA
Tentes 2006	20	20	NA	NA		NA	NA		NA	NA		NA	NA		NA	NA
Tsavaris 1996	42	42	NA	NA		NA	NA		NA	NA		NA	NA		NA	NA
Lise 1995	136	159	1	NA		17	NA		NA	NA		NA	NA		NA	NA
Coombes 1990	133	148	NA	NA		NA	NA		NA	NA		NA	NA		NA	NA
CF vs Obs	220	236	NA	NA	NA	67	NA	0.3	NA	NA	NA	0	NA	NA	NA	NA	NA
Bouche 2005	127	133	NA	NA		38	NA		NA	NA		NA	NA		NA	NA
Chipponi 2004	93	103	NA	NA		29	NA		NA	NA		0	NA		NA	NA
F vs Obs	610	621	18	1	0.03	26	16	0.04	37	11	0.06	NA	NA	NA	3	3	0.005
Sasako 2011	517	526	16	1		25	16		31	11		NA	NA		3	3
Nakajima 2007	93	95	2	0		1	0		6	0		NA	NA		NA	NA
OxF vs Obs	494	479	9	1	0.02	76	0	0.15	23	1	0.05	15	0	0.03	23	0	0.05
Noh 2014	494	479	9	1		76	0		23	1		15	0		23	0
RCh vs Obs	273	275	NA	NA	NA	89	NA	0.33	NA	NA	NA	NA	NA	NA	25	NA	0.09
Smalley 2012	273	275	NA	NA		(89)	NA		NA	NA		NA	NA		25	NA
AF vs F	61	62	NA	NA	NA	NA	NA	NA	NA	NA	NA	NA	NA	NA	2	5	0.41 (0.08-2.02)
Tsujinaka 2000	61	62	NA	NA		NA	NA		NA	NA		NA	NA		2	5
AF vs MF	61	62	NA	NA	NA	NA	NA	NA	NA	NA	NA	NA	NA	NA	2	6	0.34 (0.07-1.61)
Tsujinaka 2000	61	62	NA	NA		NA	NA		NA	NA		NA	NA		2	6
ATr vs F	354	351	5	15	0.33 (0.12-0.89)	NA	NA	1.30 (0.37-4.54)	NA	NA	NA	0	0	NA	NA	NA	NA
Cascinu 2007	195	192	5	15		10	9		NA	NA		NA	NA		NA	NA
Lee 2004	28	26	0	0		7	0		NA	NA		0	0		NA	NA
Chang 2002	131	133	NA	NA		3	5		NA	NA		NA	NA		NA	NA
ATr vs MF	131	131	NA	NA	NA	3	1	3.00 (0.32-28.50)	NA	NA	NA	NA	NA	NA	NA	NA	NA
Chang 2002	131	131	NA	NA		3	1		NA	NA		NA	NA		NA	NA
MF vs F	193	195	NA	NA	NA	1	5	0.20 (0.02-1.17)	NA	NA	NA	NA	NA	NA	6	5	1.20 (0.39-3.73)
Chang 2002	131	133	NA	NA		1	5		NA	NA		NA	NA		NA	NA
Tsujinaka 2000	62	62	NA	NA		NA	NA		NA	NA		NA	NA		6	5
OxF vs F	42	38	8	7	1.03 (0.41-2.58)	10	6	1.50 (0.61-3.75)	NA	NA	NA	8	0	15.42 (0.92-258)	NA	NA	NA
Zhang 2011	42	38	8	7		10	6		NA	NA		8	0		NA	NA
OxFpr vs OxF	152	155	8	9	0.91 (0.36-2.29)	10	6	1.70 (0.63-4.56)	NA	NA	NA	4	6	0.7 (0.20-2.36)	NA	NA	NA
Feng 2015	152	155	8	9		10	6		NA	NA		4	6		NA	NA
RCh vs F	266	243	3	0	6.21 (0.32-119.41)	13	3	3.69 (0.38-35.97)	3	2	1.50 (0.27-8.42)	NA	NA	NA	NA	NA	NA
Kim 2012	46	44	NA	NA		(8)	(5)		NA	NA		NA	NA		NA	NA
Yu 2012	34	34	0	0		5	3		3	2		NA	NA		NA	NA
Zhu 2012	186	165	3	0		8	0		NA	NA		NA	NA		NA	NA
RCh vs CF	258	256	2	5	0.67 (0.12-3.67)	37	40	0.93 (0.61-1.40)	NA	NA	NA	NA	NA	NA	NA	NA	NA
Park 2015	227	226	2	5		35	36		NA	NA		NA	NA		NA	NA
Kwon 2010	31	30	1	0		2	4		NA	NA		NA	NA		NA	NA
RCh vs TC	71	70	3	5	0.59 (0.15-2.38)	3	1	3.00 (0.32-27.80)	NA	NA	NA	0	1	0.33 (0.01-7.93)	0	1	0.33 (0.01-7.93)
Bamias 2010	71	70	3	5		3	1		NA	NA		0	1		0	1
R+ACF vs R+F	273	273	19	41	0.46 (0.28-0.78)	NA	NA	NA	NA	NA	NA	NA	NA	NA	NA	NA	NA
Fuchs 2011	273	273	19	41		NA	NA		NA	NA		NA	NA		NA	NA
R+TCF vs R+TC	28	45	NA	NA	NA	19	15	2.04 (1.25-3.30)	NA	NA	NA	NA	NA	NA	NA	NA	NA
Schwartz 2009	28	45	NA	NA		(19)	(15)		NA	NA		NA	NA		NA	NA
TICF vs F	552	520	57	17	3.16 (1.86-5.36)	90	12	7.07 (3.92-12.75)	NA	NA	NA	NA	NA	NA	76	15	4.77 (2.78-8.20)
Bajetta 2014	552	520	57	17		90	12		NA	NA		NA	NA		76	15
Non-haematological (continued)			Hand Foot Syndrome			Stomatitis			Mucositis			Alopecia			Toxicity related death
	Sample size		Events		Estimate	Events		Estimate	Events		Estimate	Events		Estimate	Events		Estimate
Study	Arm 1	Arm 2	Arm 1	Arm 2	RR (95%CI)	Arm 1	Arm 2	RR (95%CI)	Arm 1	Arm 2	RR (95%CI)	Arm 1	Arm 2	RR (95%CI)	Arm 1	Arm 2	RR (95%CI)
AF vs Obs	130	132	NA	NA	NA	NA	NA	NA	8	NA	0.12	18	NA	0.3	2	NA	0.03
Neri 2001	69	68	NA	NA		NA	NA		8	NA		NA	NA		NA	NA
Krook 1991	61	64	NA	NA		NA	NA		NA	NA		18	NA		2	NA
ATr vs Obs	702	764	NA	NA	NA	5	NA	0.04	23	NA	0.1	68	NA	0.27	5	NA	0.02
Kulig 2010	141	154	NA	NA		NA	NA		NA	NA		NA	NA		4	NA
Di Costanzo 2008	118	128	NA	NA		NA	NA		10	NA		29	NA		1	NA
De Vita 2007	112	113	NA	NA		NA	NA		13	NA		NA	NA		NA	NA
Tentes 2006	20	20	NA	NA		NA	NA		NA	NA		NA	NA		NA	NA
Tsavaris 1996	42	42	NA	NA		NA	NA		NA	NA		NA	NA		NA	NA
Lise 1995	136	159	NA	NA		5	NA		NA	NA		39	NA		NA	NA
Coombes 1990	133	148	NA	NA		NA	NA		NA	NA		NA	NA		NA	NA
CF vs Obs	220	236	NA	NA	NA	37	NA	0.17	NA	NA	NA	0	NA	NA	5	NA	0.02
Bouche 2005	127	133	NA	NA		22	NA		NA	NA		NA	NA		1	NA
Chipponi 2004	93	103	NA	NA		15	NA		NA	NA		0	NA		4	NA
F vs Obs	610	621	NA	NA	NA	1	0	0	NA	NA	NA	NA	NA	NA	NA	NA	NA
Sasako 2011	517	526	NA	NA		1	0		NA	NA		NA	NA		NA	NA
Nakajima 2007	93	95	NA	NA		NA	NA		NA	NA		NA	NA		NA	NA
OxF vs Obs	494	479	5	0	0.01	3	0	0.01	NA	NA	NA	NA	NA	NA	NA	NA	NA
Noh 2014	494	479	5	0		3	0		NA	NA		NA	NA		NA	NA
RCh vs Obs	273	275	NA	NA	NA	NA	NA	NA	NA	NA	NA	NA	NA	NA	3	0	0.01
Smalley 2012	273	275	NA	NA		NA	NA		NA	NA		NA	NA		3	0
AF vs F	61	62	NA	NA	NA	2	1	2.03 (0.19-21.84)	NA	NA	NA	0	1	0.34 (0.01-8.16)	NA	NA	NA
Tsujinaka 2000	61	62	NA	NA		2	1		NA	NA		0	1		NA	NA
AF vs MF	61	62	NA	NA	NA	2	0	5.08 (0.25-103.70)	NA	NA		0	0	NA	NA	NA
Tsujinaka 2000	61	62	NA	NA		2	0		NA	NA		0	0		NA	NA
ATr vs F	354	351	NA	NA	NA	2	9	0.45 (0.02-10.10)	0	16	0.03 (0.00-0.49)	101	1	47 (6.07-363.29)	NA	NA	NA
Cascinu 2007	195	192	NA	NA		NA	NA		0	16		77	0		NA	NA
Lee 2004	28	26	NA	NA		1	0		NA	NA		24	1		NA	NA
Chang 2002	131	133	NA	NA		1	9		NA	NA		NA	NA		NA	NA
ATr vs MF	131	131	NA	NA	NA	1	0	3.00 (0.12-73.00)	NA	NA	NA	NA	NA	NA	NA	NA	NA
Chang 2002	131	131	NA	NA		1	0		NA	NA		NA	NA		NA	NA
MF vs F	193	195	NA	NA	NA	0	10	0.05 (0.00-0.82)	NA	NA	NA	0	1	0.33 (0.01-8.03)	NA	NA	NA
Chang 2002	131	133	NA	NA		0	9		NA	NA		NA	NA		NA	NA
Tsujinaka 2000	62	62	NA	NA		0	1		NA	NA		0	1		NA	NA
OxF vs F	42	38	NA	NA	NA	NA	NA	NA	NA	NA	NA	6	7	0,78 (0.29-2.10)	NA	NA	NA
Zhang 2011	42	38	NA	NA		NA	NA		NA	NA		6	7		NA	NA
OxFpr vs OxF	152	155	8	3	2.72 (0.74-10.06)	0	0	NA	NA	NA	NA	NA	NA	NA	0	0	NA
Feng 2015	152	155	8	3		0	0		NA	NA		NA	NA		0	0
RCh vs F	266	243	NA	NA	NA	NA	NA	NA	NA	NA	NA	NA	NA	NA	NA	NA	NA
Kim 2012	46	44	NA	NA		NA	NA		NA	NA		NA	NA		NA	NA
Yu 2012	34	34	NA	NA		NA	NA		NA	NA		NA	NA		NA	NA
Zhu 2012	186	165	NA	NA		NA	NA		NA	NA		NA	NA		NA	NA
RCh vs CF	258	256	7	5	1.39 (0.45-4.33)	4	3	1.33 (0.30-5.86)	NA	NA	NA	NA	NA	NA	1	1	0.99 (0.06-15.78)
Park 2015	227	226	7	5		4	3		NA	NA		NA	NA		1	1
Kwon 2010	31	30	NA	NA		NA	NA		NA	NA		NA	NA		0	0
RCh vs TC	71	70	NA	NA	NA	1	0	2.96 (0.12-71.40)	NA	NA	NA	NA	NA	NA	NA	NA	NA
Bamias 2010	71	70	NA	NA		1	0		NA	NA		NA	NA		NA	NA
R+ACF vs R+F	273	273	NA	NA	NA	NA	NA	NA	NA	NA	NA	NA	NA	NA	1	8	0.13 (0.02-0.99)
Fuchs 2011	273	273	NA	NA		NA	NA		NA	NA		NA	NA		1	8
R+TCF vs R+TC	28	45	NA	NA		NA	NA		19	41	0.74 (0.57-0.98)	NA	NA		NA	NA	NA
Schwartz 2009	28	45	NA	NA		NA	NA		19	41		NA	NA		NA	NA
TICF vs F	552	520	NA	NA		21	8	2.47 (1.11-5.53)	NA	NA		44	0	83.85 (5.2-1358)	2	1	1.88 (0.17-20.72)
Bajetta 2014	552	520	NA	NA		21	8		NA	NA		44	0		2	1
Numbers between brackets for Bouche 2005, Smalley 2012, Kim 2012 and Schwartz 2009 are the total amount of grade 3-4 haematological events. Under nausea and vomiting for Smalley 2012, Kim 2012 and Schwartz 2009 the numbers between brackets are the total amount of grade 3-4 gastro-intestinal events. Abbreviations: A = anthracycline; ATr = anthracycline-based triplet; CI = confidence interval; C = …
